# Supplementary material for: Risk factors and development of machine learning diagnostic models for lateral lymph node metastasis in rectal cancer: multicentre study
Source: BJS Open. 2024 Jul 17;8(4):zrae073. doi: 10.1093/bjsopen/zrae073 (PMC11252850; doi:10.1093/bjsopen/zrae073)
Supplement: zrae073_Supplementary_Data [file zrae073_supplementary_data.zip]

Archive with 6 entries (6 files):
- FigureS1.jpg
- FigureS2.jpg
- FigureS3.jpg
- FigureS4.jpg
- FigureS5.jpg
- Supplementary_Materials.docx
